# Supplementary material for: BS-CP: Efficient streaming Bayesian tensor decomposition method via assumed density filtering
Source: PLoS One. 2024 Dec 2;19(12):e0312723. doi: 10.1371/journal.pone.0312723 (PMC11611110; doi:10.1371/journal.pone.0312723)
Supplement: S5 Fig — The results are averaged over 5 runs. The performance of several baselines are incomplete, because they are far worse than all the other methods and hence not included. (ZIP) [file pone.0312723.s005.zip]

Archive with 5 entries (5 files):
- S5 Fig.(a).tif
- S5 Fig.(b).tif
- S5 Fig.(c).tif
- S5 Fig.(d).tif
- S5 Fig.label.tif
